# Supplementary material for: Social, demographic and behavioural determinants of SARS-CoV-2 infection: a case-control study carried out during mass community testing of asymptomatic individuals in South Wales, December 2020
Source: Epidemiol Infect. 2022 May 10;150:e115. doi: 10.1017/S0950268822000620 (PMC9203360; doi:10.1017/S0950268822000620)
Supplement: Supplementary file 1 [file S0950268822000620sup001.zip]

Archive with 2 entries (2 files):
- Merthyr_case_control__paper_2a_supp2.pdf
- Merthyr_case_control__paper_2a_supp1.pdf
